# Supplementary material for: N,N′-(Propane-1,3-di­yl)bis­(p-toluene­sulfonamide)
Source: Acta Crystallogr Sect E Struct Rep Online. 2011 Aug 17;67(Pt 9):o2371. doi: 10.1107/S1600536811030820 (PMC3200842; doi:10.1107/S1600536811030820)
Supplement: Supplementary file 2 [file e-67-o2371-Isup2.hkl]

# 
# h,k,l, Fc-squared, Fo-squared, sigma(Fo-squared) and status flag 
# 
data_I
_shelx_title ' TS2 in Aba2' 
_shelx_refln_list_code          4 
_shelx_F_calc_maximum      191.84 
_exptl_crystal_F_000       808.00 
_reflns_d_resolution_high  0.7477 
 
loop_ 
 _symmetry_equiv_pos_as_xyz 
 'x, y, z' 
 '-x, -y, z' 
 '-x+1/2, y+1/2, z' 
 'x+1/2, -y+1/2, z' 
 'x, y+1/2, z+1/2' 
 '-x, -y+1/2, z+1/2' 
 '-x+1/2, y+1, z+1/2' 
 'x+1/2, -y+1, z+1/2' 
 
_cell_length_a    12.3169 
_cell_length_b    18.0787 
_cell_length_c     8.3819 
_cell_angle_alpha  90.000 
_cell_angle_beta   90.000 
_cell_angle_gamma  90.000 
 
_shelx_F_squared_multiplier     1.000 
 
loop_ 
 _refln_index_h 
 _refln_index_k 
 _refln_index_l 
 _refln_F_squared_calc 
 _refln_F_squared_meas 
 _refln_F_squared_sigma 
 _refln_observed_status 
   2   1 -11       44.83       48.77      4.66 o 
   1   3 -11       19.07       20.08      3.94 o 
   2   3 -11       50.32       42.68      5.74 o 
   2   0 -10       32.10       28.42      3.49 o 
   4   0 -10       49.02       50.36      5.26 o 
   6   0 -10      229.99      269.69     20.08 o 
   0   2 -10       45.82       39.81      4.30 o 
   1   2 -10       97.34       92.31      3.52 o 
   2   2 -10        4.00        3.12      2.66 o 
   3   2 -10        4.24        4.43      2.95 o 
   4   2 -10       10.87       11.17      5.06 o 
   5   2 -10      126.97      142.54      7.79 o 
   6   2 -10       64.84       56.49      5.82 o 
   7   2 -10      215.26      231.29     13.94 o 
   0   4 -10      552.31      546.62     13.99 o 
   1   4 -10       34.79       28.49      3.01 o 
   2   4 -10       86.55       80.97      3.17 o 
   3   4 -10        0.47       -1.75      1.75 o 
   4   4 -10       60.34       71.52      5.14 o 
   5   4 -10        7.01        2.21      4.80 o 
   6   4 -10      110.89      132.40     11.28 o 
   0   6 -10       27.16       25.20      4.71 o 
   1   6 -10      342.31      326.88     16.56 o 
   2   6 -10        0.21       -1.84      1.84 o 
   3   6 -10        8.54        9.59      2.41 o 
   4   6 -10        6.84        9.22      2.48 o 
   5   6 -10      152.34      155.04      7.57 o 
   6   6 -10       78.41       78.66      6.56 o 
   0   8 -10      138.84      160.76     10.08 o 
   1   8 -10       51.85       52.71      6.10 o 
   2   8 -10       60.22       59.09      3.64 o 
   3   8 -10       15.98       13.56      2.69 o 
   4   8 -10      132.57      126.29      7.23 o 
   5   8 -10       24.39       25.23      6.43 o 
   0  10 -10      188.89      162.65     12.73 o 
   1  10 -10      114.27      120.16      6.52 o 
   2  10 -10        3.51       -0.02      2.90 o 
   3  10 -10       11.77        7.35      5.58 o 
   1   1  -9      177.03      177.18      4.57 o 
   2   1  -9       93.55       94.38      3.63 o 
   3   1  -9      196.66      184.92      6.24 o 
   4   1  -9       36.46       39.67      3.68 o 
   5   1  -9       86.77       97.74      9.00 o 
   6   1  -9       17.32       17.34      5.70 o 
   7   1  -9       28.82       34.36      6.85 o 
   8   1  -9       21.17       23.54      6.81 o 
   9   1  -9       63.03       73.56      9.38 o 
   1   3  -9       25.77       24.92      2.26 o 
   2   3  -9      495.59      503.12      7.76 o 
   3   3  -9      235.88      230.97      6.44 o 
   4   3  -9      204.36      219.55      7.05 o 
   5   3  -9       39.99       43.07      5.33 o 
   6   3  -9       23.48       29.85      4.57 o 
   7   3  -9       26.41       23.61      6.21 o 
   8   3  -9       85.87       81.26      9.38 o 
   9   3  -9       30.85       28.06      7.22 o 
   1   5  -9      296.63      295.02      8.01 o 
   2   5  -9      250.66      246.38      5.83 o 
   3   5  -9      437.74      441.03      6.94 o 
   4   5  -9       24.49       28.15      3.43 o 
   5   5  -9      120.68      138.27      7.05 o 
   6   5  -9       17.14       21.50      5.96 o 
   7   5  -9        8.08       17.33      6.28 o 
   8   5  -9        1.81        5.42      5.56 o 
   9   5  -9      149.05      178.46     13.55 o 
   1   7  -9       42.62       40.13      2.24 o 
   2   7  -9      279.12      291.22      6.12 o 
   3   7  -9      286.64      290.41      6.92 o 
   4   7  -9      292.68      286.70      7.27 o 
   5   7  -9       19.41       20.40      3.46 o 
   6   7  -9       66.59       66.91      4.69 o 
   7   7  -9       37.30       40.19      6.94 o 
   8   7  -9       96.37       90.73     10.11 o 
   1   9  -9      189.28      203.59      5.07 o 
   2   9  -9        1.69       -0.34      1.90 o 
   3   9  -9      276.17      294.97      7.45 o 
   4   9  -9      127.25      133.04      5.61 o 
   5   9  -9       33.34       38.22      4.28 o 
   6   9  -9        8.02        2.23      2.89 o 
   7   9  -9       22.56       23.82      3.97 o 
   1  11  -9        2.32        2.89      2.29 o 
   2  11  -9      303.60      306.83     10.60 o 
   3  11  -9        9.59       10.25      3.30 o 
   4  11  -9       93.16      109.95      7.55 o 
   5  11  -9        6.18        6.56      3.22 o 
   6  11  -9       41.85       46.58      4.80 o 
   1  13  -9       28.93       31.66      3.67 o 
   2  13  -9       21.19       16.63      2.95 o 
   3  13  -9      202.62      217.20      8.22 o 
   4  13  -9       11.69       14.50      4.09 o 
   0   0  -8      719.36      666.37     12.26 o 
   2   0  -8      153.70      150.22     11.30 o 
   4   0  -8      556.13      571.90     20.44 o 
   6   0  -8      104.72      102.93     12.55 o 
   8   0  -8      133.25      125.52     14.70 o 
  10   0  -8        5.20        1.08      7.17 o 
   0   2  -8      230.84      214.30      5.67 o 
   1   2  -8     1126.03     1093.43     10.89 o 
   2   2  -8       55.78       53.32      2.46 o 
   3   2  -8       59.66       58.16      3.52 o 
   4   2  -8      242.79      239.23      8.54 o 
   5   2  -8      416.29      432.52     11.35 o 
   6   2  -8       29.91       18.29      5.33 o 
   7   2  -8      173.60      182.23     10.78 o 
   8   2  -8       32.02       19.34      6.07 o 
   9   2  -8       12.75       14.16      5.82 o 
  10   2  -8       34.75       20.50      9.32 o 
  11   2  -8       71.69       74.63      9.51 o 
   0   4  -8     1699.97     1655.23     37.58 o 
   1   4  -8       75.19       64.70      2.45 o 
   2   4  -8       36.86       41.59      2.47 o 
   3   4  -8      111.96      106.30      3.99 o 
   4   4  -8      261.51      275.29      7.91 o 
   5   4  -8      421.65      420.99      8.89 o 
   6   4  -8      412.31      429.38     10.95 o 
   7   4  -8       29.34       35.89      6.83 o 
   8   4  -8      181.08      193.27     12.67 o 
   9   4  -8       17.61       15.39     10.40 o 
  10   4  -8        2.34       -0.42      5.74 o 
  11   4  -8        2.39        1.79      5.58 o 
   0   6  -8      574.59      518.48     18.22 o 
   1   6  -8      977.03      993.56      9.53 o 
   2   6  -8       69.73       61.89      3.00 o 
   3   6  -8       64.87       61.04      2.98 o 
   4   6  -8       71.80       74.42      3.86 o 
   5   6  -8      614.12      641.73     11.36 o 
   6   6  -8      198.13      194.57      6.64 o 
   7   6  -8      498.14      516.55     20.45 o 
   8   6  -8       14.67       15.69      9.32 o 
   9   6  -8       57.26       52.53      7.99 o 
  10   6  -8       20.54       29.65      8.97 o 
   0   8  -8      643.68      666.35     11.02 o 
   1   8  -8       36.93       31.26      2.98 o 
   2   8  -8      276.52      257.25      6.64 o 
   3   8  -8        7.62        7.15      2.02 o 
   4   8  -8      144.60      157.28      5.03 o 
   5   8  -8        5.86        2.02      2.63 o 
   6   8  -8      192.63      205.15      6.72 o 
   7   8  -8        0.98        2.75      2.58 o 
   8   8  -8       74.52       79.72      5.19 o 
   9   8  -8       26.54       19.90      6.34 o 
  10   8  -8       18.91       13.74     10.22 o 
   0  10  -8      300.86      287.33      8.70 o 
   1  10  -8      285.74      287.56      7.22 o 
   2  10  -8       47.74       46.54      3.70 o 
   3  10  -8       54.99       57.18      3.33 o 
   4  10  -8      131.81      132.33      5.60 o 
   5  10  -8      116.33      134.47      8.13 o 
   6  10  -8       62.33       57.88      4.87 o 
   7  10  -8      119.00      129.99      6.87 o 
   8  10  -8      105.31      105.41      8.02 o 
   9  10  -8        6.18        3.39      3.90 o 
   0  12  -8      212.10      227.36     13.95 o 
   1  12  -8      114.23      125.79      5.18 o 
   2  12  -8        3.04        5.75      2.51 o 
   3  12  -8       17.49       10.42      2.54 o 
   4  12  -8        9.70       11.57      3.19 o 
   5  12  -8       37.37       42.87      4.56 o 
   6  12  -8       67.52       71.47      5.61 o 
   7  12  -8       77.23       74.39      6.57 o 
   8  12  -8       21.89       22.62      4.14 o 
   0  14  -8      415.98      428.74     14.81 o 
   1  14  -8       80.09       87.18      4.95 o 
   2  14  -8       23.77       21.66      3.11 o 
   3  14  -8        0.61        0.22      2.26 o 
   4  14  -8       73.33       75.82      5.74 o 
   5  14  -8       26.26       28.54      4.42 o 
   6  14  -8      171.43      175.93      9.12 o 
   0  16  -8       95.36       95.32      8.68 o 
   1  16  -8      190.38      198.12      7.03 o 
   2  16  -8       63.92       72.73      5.04 o 
   3  16  -8        4.38        3.17      2.88 o 
   1   1  -7      658.50      647.04      6.71 o 
   2   1  -7      443.04      442.01      5.96 o 
   3   1  -7     1190.34     1203.87     14.42 o 
   4   1  -7      170.68      174.68      5.59 o 
   5   1  -7        7.83        8.72      2.15 o 
   6   1  -7       81.95       73.53      5.03 o 
   7   1  -7      177.37      164.45     10.01 o 
   8   1  -7       37.38       25.27      6.10 o 
   9   1  -7      138.99      128.98     10.52 o 
  10   1  -7       33.34       36.01      7.53 o 
  11   1  -7       12.82       12.92      5.70 o 
  12   1  -7       13.30       12.29      6.46 o 
   1   3  -7      112.05      102.74      4.95 o 
   2   3  -7     1831.92     1763.39     15.29 o 
   3   3  -7      114.04      124.54      3.43 o 
   4   3  -7      579.81      575.12     11.20 o 
   5   3  -7       90.72       81.98      5.95 o 
   6   3  -7      135.82      119.13      6.54 o 
   7   3  -7      212.97      204.54     10.03 o 
   8   3  -7      193.48      182.23     10.78 o 
   9   3  -7       68.06       71.82      8.24 o 
  10   3  -7      223.45      214.90     13.09 o 
  11   3  -7       22.79       13.67      8.07 o 
  12   3  -7       18.75       19.39      6.72 o 
   1   5  -7      434.76      416.70      5.10 o 
   2   5  -7      175.02      183.33      3.28 o 
   3   5  -7     1924.16     1949.10     17.07 o 
   4   5  -7      215.19      238.32      5.54 o 
   5   5  -7       12.60        3.96      2.10 o 
   6   5  -7       86.52       88.11      4.63 o 
   7   5  -7      250.32      246.85      6.95 o 
   8   5  -7      117.02      105.21     10.26 o 
   9   5  -7      357.01      355.74     15.09 o 
  10   5  -7       58.87       58.27      8.32 o 
  11   5  -7       52.33       43.21      7.99 o 
  12   5  -7       19.21       17.57     11.30 o 
   1   7  -7      160.89      164.97      3.50 o 
   2   7  -7     1126.64     1106.43     10.40 o 
   3   7  -7      271.40      267.73      5.09 o 
   4   7  -7      503.10      488.67      7.44 o 
   5   7  -7      332.12      332.91      8.40 o 
   6   7  -7      122.43      127.94      6.59 o 
   7   7  -7       18.25       17.65      3.57 o 
   8   7  -7      294.09      288.09      9.11 o 
   9   7  -7      103.57      111.36     10.39 o 
  10   7  -7      167.04      210.49     12.55 o 
  11   7  -7       90.07       80.60     12.19 o 
   1   9  -7      225.97      207.73      4.23 o 
   2   9  -7      127.09      126.53      3.48 o 
   3   9  -7      133.54      137.78      3.98 o 
   4   9  -7      118.62      115.47      4.43 o 
   5   9  -7      184.57      189.58      5.96 o 
   6   9  -7       35.39       27.89      3.53 o 
   7   9  -7       28.44       23.87      5.28 o 
   8   9  -7       49.52       56.28      4.38 o 
   9   9  -7      100.48      108.83      7.37 o 
  10   9  -7       41.01       45.32      7.99 o 
  11   9  -7      106.09      118.77     27.08 o 
   1  11  -7      146.09      142.86      3.95 o 
   2  11  -7      336.48      355.84      5.95 o 
   3  11  -7       43.72       41.21      3.01 o 
   4  11  -7       79.64       86.41      5.70 o 
   5  11  -7       10.62       19.42      3.27 o 
   6  11  -7       57.78       52.47      4.69 o 
   7  11  -7        5.74        6.76      3.02 o 
   8  11  -7       72.92       68.06      5.58 o 
   9  11  -7        2.01        3.47      3.26 o 
  10  11  -7       79.91       97.00      8.67 o 
   1  13  -7      204.24      206.05      5.65 o 
   2  13  -7       13.25        7.33      2.40 o 
   3  13  -7      277.53      283.99      7.38 o 
   4  13  -7        1.17       -1.01      2.11 o 
   5  13  -7       87.71       96.68      8.90 o 
   6  13  -7       20.07       15.75      3.57 o 
   7  13  -7       27.15       29.68      4.25 o 
   8  13  -7       43.78       46.11      5.02 o 
   9  13  -7       90.28       81.59     10.27 o 
   1  15  -7       16.31       21.14      2.86 o 
   2  15  -7      406.79      437.56      9.67 o 
   3  15  -7       10.81       13.69      2.88 o 
   4  15  -7      308.89      307.35      8.41 o 
   5  15  -7        7.79        9.46      3.43 o 
   6  15  -7        7.35        2.45      3.38 o 
   7  15  -7       35.66       33.24      4.61 o 
   1  17  -7      199.81      195.73      7.11 o 
   2  17  -7       28.04       19.88      3.51 o 
   3  17  -7      495.45      520.53     12.21 o 
   4  17  -7       23.60       32.08      3.91 o 
   5  17  -7       28.53       27.83      4.54 o 
   0   0  -6     3857.27     3870.77     42.08 o 
   2   0  -6     1849.92     1800.43     17.27 o 
   4   0  -6      374.75      386.49     10.51 o 
   6   0  -6     1080.30      993.69     27.08 o 
   8   0  -6      153.49      135.20     13.63 o 
  10   0  -6       24.54       10.40      6.46 o 
  12   0  -6      142.99      170.71     17.93 o 
   0   2  -6      456.34      470.53      7.64 o 
   1   2  -6     2151.80     2057.92     15.37 o 
   2   2  -6       73.82       75.94      3.59 o 
   3   2  -6      923.99      904.71      9.80 o 
   4   2  -6      175.14      188.20      5.88 o 
   5   2  -6      742.69      729.58     13.62 o 
   6   2  -6      166.76      159.71      6.40 o 
   7   2  -6      533.18      576.31     12.18 o 
   8   2  -6       32.82       34.10      3.96 o 
   9   2  -6      165.73      155.86     13.09 o 
  10   2  -6       15.80        8.61      6.63 o 
  11   2  -6       62.33       79.72      8.88 o 
  12   2  -6        4.75        0.42      4.94 o 
  13   2  -6       42.52       44.60      9.32 o 
   0   4  -6     1922.85     1906.36     20.06 o 
   1   4  -6      772.68      773.22      7.39 o 
   2   4  -6      838.69      826.59      7.83 o 
   3   4  -6       16.43       19.43      1.69 o 
   4   4  -6     1020.47      978.10     11.39 o 
   5   4  -6     1246.18     1224.26     16.97 o 
   6   4  -6     1595.47     1597.05     23.19 o 
   7   4  -6       49.17       43.87      4.43 o 
   8   4  -6      422.60      450.05     11.21 o 
   9   4  -6       55.67       53.45      7.22 o 
  10   4  -6       64.98       62.13      7.73 o 
  11   4  -6       22.15       20.12      5.92 o 
  12   4  -6       81.95      105.25     12.55 o 
  13   4  -6       76.27       72.78      9.37 o 
   0   6  -6      452.44      420.93      7.32 o 
   1   6  -6      932.49      948.81      8.81 o 
   2   6  -6     1447.90     1467.95     12.20 o 
   3   6  -6       86.87       79.62      2.62 o 
   4   6  -6       80.26       77.19      2.86 o 
   5   6  -6      663.64      641.24     10.36 o 
   6   6  -6        1.81        3.42      2.24 o 
   7   6  -6     1040.51     1026.74     14.38 o 
   8   6  -6      165.48      172.51      6.70 o 
   9   6  -6       48.08       62.46      7.42 o 
  10   6  -6       66.81       60.66      7.71 o 
  11   6  -6       66.87       64.53      8.37 o 
  12   6  -6       10.29       12.37      6.09 o 
  13   6  -6      138.98      134.42     11.79 o 
   0   8  -6     2444.07     2351.46     25.67 o 
   1   8  -6      438.22      407.50      5.59 o 
   2   8  -6      419.69      421.61      5.71 o 
   3   8  -6      361.45      356.00      6.00 o 
   4   8  -6      701.29      690.53      8.43 o 
   5   8  -6      350.63      325.94      6.09 o 
   6   8  -6      861.40      896.97     12.01 o 
   7   8  -6      120.02      114.86      6.06 o 
   8   8  -6      410.31      394.24      9.95 o 
   9   8  -6       23.47       18.14      3.55 o 
  10   8  -6       66.37       67.82      6.08 o 
  11   8  -6        5.79        9.55      5.45 o 
  12   8  -6      209.76      199.93     20.62 o 
   0  10  -6       42.13       35.21      3.04 o 
   1  10  -6      291.69      277.69      4.91 o 
   2  10  -6       65.38       59.74      2.68 o 
   3  10  -6      141.78      148.00      3.76 o 
   4  10  -6       95.20       92.53      3.24 o 
   5  10  -6      165.31      158.16      5.67 o 
   6  10  -6      122.51      122.41      6.00 o 
   7  10  -6      168.78      163.40      6.59 o 
   8  10  -6       73.09       86.10      5.54 o 
   9  10  -6        5.28        5.28      3.04 o 
  10  10  -6       33.55       26.77      4.58 o 
  11  10  -6       26.22       25.46      9.68 o 
  12  10  -6        7.22       16.14      9.32 o 
   0  12  -6      319.42      293.40      7.56 o 
   1  12  -6      230.17      215.93      4.67 o 
   2  12  -6      119.23      118.77      4.65 o 
   3  12  -6      247.92      227.39      5.19 o 
   4  12  -6      150.95      154.26      7.90 o 
   5  12  -6      273.42      254.48      7.89 o 
   6  12  -6      115.40      107.94      7.92 o 
   7  12  -6      305.49      306.14      9.15 o 
   8  12  -6      131.58      140.51      6.99 o 
   9  12  -6       45.35       50.22      5.80 o 
  10  12  -6        5.69        6.62      4.44 o 
  11  12  -6       40.42       43.14      6.98 o 
   0  14  -6      246.92      252.62      8.86 o 
   1  14  -6      155.74      164.22      5.17 o 
   2  14  -6      297.23      298.74      6.69 o 
   3  14  -6       49.19       44.17      3.29 o 
   4  14  -6       65.79       66.93      4.38 o 
   5  14  -6      262.02      276.36     11.12 o 
   6  14  -6      294.47      283.62      9.08 o 
   7  14  -6      108.27      111.59      7.45 o 
   8  14  -6       36.81       37.40      5.48 o 
   9  14  -6        5.68       10.46      4.37 o 
  10  14  -6       16.70       13.44      4.52 o 
   0  16  -6      188.32      221.02      8.98 o 
   1  16  -6      471.34      480.97      9.65 o 
   2  16  -6       56.46       47.24      3.61 o 
   3  16  -6       37.82       43.01      3.99 o 
   4  16  -6      125.97      114.08      5.89 o 
   5  16  -6      151.75      147.49      6.53 o 
   6  16  -6      124.26      119.02      7.10 o 
   7  16  -6      116.39      133.53      8.97 o 
   8  16  -6        0.84        5.63      3.90 o 
   0  18  -6      223.07      227.98     13.50 o 
   1  18  -6      309.80      325.40      9.28 o 
   2  18  -6       39.93       45.85      3.96 o 
   3  18  -6        8.55        7.70      2.98 o 
   4  18  -6       60.91       56.53      5.28 o 
   5  18  -6      147.61      147.11      7.96 o 
   6  18  -6      149.34      156.54      9.87 o 
   0  20  -6       40.37       49.34     10.94 o 
   1  20  -6      125.13      147.99     12.27 o 
   2  20  -6        7.34        7.33      4.40 o 
   1   1  -5       89.33       65.27      2.25 o 
   2   1  -5      925.98      973.84      8.82 o 
   3   1  -5      295.48      263.63      4.35 o 
   4   1  -5     1366.91     1397.03     14.68 o 
   5   1  -5      403.58      411.63      7.75 o 
   6   1  -5      259.14      254.33      5.75 o 
   7   1  -5      471.24      435.35      7.21 o 
   8   1  -5      641.86      625.30     12.98 o 
   9   1  -5      556.26      518.37     16.36 o 
  10   1  -5       80.31       77.76     11.83 o 
  11   1  -5       77.40       73.94      7.99 o 
  12   1  -5       16.15       18.06      5.56 o 
  13   1  -5        1.32        3.05      4.82 o 
  14   1  -5       68.23       83.31     10.22 o 
   1   3  -5      768.72      773.05      6.82 o 
   2   3  -5     1049.63     1066.17      8.89 o 
   3   3  -5      601.81      652.75      7.48 o 
   4   3  -5     1362.91     1338.19     16.89 o 
   5   3  -5       85.47       94.33      4.37 o 
   6   3  -5      212.80      207.16      6.90 o 
   7   3  -5       77.23       73.59      4.73 o 
   8   3  -5     1743.35     1672.77     23.91 o 
   9   3  -5      137.13      147.22      6.38 o 
  10   3  -5      238.77      257.07     12.30 o 
  11   3  -5       52.81       46.77      6.83 o 
  12   3  -5       75.63       82.14     11.30 o 
  13   3  -5       17.05       18.28      6.07 o 
  14   3  -5       69.08       78.12     11.12 o 
   1   5  -5      151.56      131.77      2.42 o 
   2   5  -5      341.09      333.96      4.38 o 
   3   5  -5     1372.87     1289.63     10.81 o 
   4   5  -5     1585.90     1681.31     14.40 o 
   5   5  -5     1262.92     1254.55     20.72 o 
   6   5  -5      171.83      177.18      5.84 o 
   7   5  -5     1442.01     1369.72     20.50 o 
   8   5  -5      179.33      170.82      9.10 o 
   9   5  -5      632.48      571.72     12.76 o 
  10   5  -5      182.72      176.09     15.47 o 
  11   5  -5      132.18      147.28     10.87 o 
  12   5  -5       12.77       17.17      5.60 o 
  13   5  -5       11.15        9.01      5.45 o 
  14   5  -5       33.99       34.56      9.32 o 
   1   7  -5       39.52       35.01      1.72 o 
   2   7  -5     1463.67     1455.53     12.09 o 
   3   7  -5     1058.05     1089.74      9.91 o 
   4   7  -5      646.61      646.86      7.23 o 
   5   7  -5      197.16      181.95      3.91 o 
   6   7  -5       14.74       12.45      2.40 o 
   7   7  -5       87.97       78.45      4.26 o 
   8   7  -5      760.20      779.14     13.51 o 
   9   7  -5      105.85      105.75      5.78 o 
  10   7  -5      466.84      433.67     11.81 o 
  11   7  -5       34.38       36.76      4.78 o 
  12   7  -5       11.93       16.54      5.67 o 
  13   7  -5        2.43       -1.43      5.07 o 
   1   9  -5      318.33      298.21      4.71 o 
   2   9  -5      717.44      699.28      8.13 o 
   3   9  -5     2741.10     2651.49     25.86 o 
   4   9  -5      542.80      552.27      6.83 o 
   5   9  -5      269.17      280.48      5.18 o 
   6   9  -5        8.53       10.27      2.70 o 
   7   9  -5      333.93      327.53      8.29 o 
   8   9  -5       65.17       73.36      4.65 o 
   9   9  -5      409.84      397.63      8.94 o 
  10   9  -5      125.51      118.63      6.46 o 
  11   9  -5       20.34       32.13      4.69 o 
  12   9  -5       14.19       19.57      5.96 o 
  13   9  -5        5.56        7.48      5.67 o 
   1  11  -5        1.37        1.68      1.23 o 
   2  11  -5      388.15      369.51      6.48 o 
   3  11  -5       17.76       21.49      1.91 o 
   4  11  -5      902.90      882.33      9.67 o 
   5  11  -5      120.34      118.12      4.12 o 
   6  11  -5       76.88       75.02      4.89 o 
   7  11  -5       21.92       23.97      3.34 o 
   8  11  -5      148.12      162.31      8.19 o 
   9  11  -5       87.15       82.52      5.58 o 
  10  11  -5      176.04      201.45     10.04 o 
  11  11  -5        6.85        8.16      5.56 o 
  12  11  -5        0.12       -1.00      4.18 o 
   1  13  -5      239.45      213.82      4.95 o 
   2  13  -5      231.54      241.13      7.22 o 
   3  13  -5     1121.34     1102.36     13.45 o 
   4  13  -5       58.52       56.51      3.36 o 
   5  13  -5      178.57      190.19      5.33 o 
   6  13  -5       25.25       31.00      3.74 o 
   7  13  -5      142.77      133.65      6.70 o 
   8  13  -5       65.09       63.29      5.11 o 
   9  13  -5      351.55      339.63     11.64 o 
  10  13  -5       11.19        8.96      4.05 o 
  11  13  -5       41.91       53.31      7.21 o 
   1  15  -5       48.32       56.94      4.29 o 
   2  15  -5      270.04      272.33      6.39 o 
   3  15  -5      109.33      104.31      4.60 o 
   4  15  -5      751.11      749.98     11.22 o 
   5  15  -5        9.78        8.82      2.71 o 
   6  15  -5       14.23        7.53      3.20 o 
   7  15  -5       41.45       43.06      7.01 o 
   8  15  -5      117.55      109.63      9.41 o 
   9  15  -5       48.80       60.43      6.29 o 
  10  15  -5       66.62       80.68      9.47 o 
   1  17  -5      263.43      260.96      6.79 o 
   2  17  -5        7.50        8.43      2.52 o 
   3  17  -5      683.79      687.23     11.12 o 
   4  17  -5       53.13       53.64      3.93 o 
   5  17  -5      124.05      131.93      7.24 o 
   6  17  -5       22.96       27.18      4.94 o 
   7  17  -5       96.73      107.37      8.14 o 
   8  17  -5       15.59       13.24      4.75 o 
   9  17  -5      238.02      259.74     11.08 o 
   1  19  -5       58.88       53.40      4.46 o 
   2  19  -5      149.01      158.74      7.67 o 
   3  19  -5       63.43       66.44      5.61 o 
   4  19  -5      206.45      239.79     10.48 o 
   5  19  -5        8.78       13.02      4.55 o 
   6  19  -5       15.12        8.65      4.66 o 
   7  19  -5        6.15       -1.46      4.56 o 
   1  21  -5       93.28      105.54      8.88 o 
   2  21  -5       53.85       60.35      5.68 o 
   3  21  -5      113.26      111.32      8.48 o 
   0   0  -4     3473.92     3307.30     50.39 o 
   2   0  -4     5993.68     6142.34     48.60 o 
   4   0  -4      645.16      792.65     14.13 o 
   6   0  -4     5054.98     5287.39     68.36 o 
   8   0  -4     1889.41     1913.27     39.99 o 
  10   0  -4      140.97      114.40     12.55 o 
  12   0  -4      164.54      157.44     13.99 o 
  14   0  -4       54.36       58.10     11.12 o 
   0   2  -4     1375.75     1495.25     15.57 o 
   1   2  -4     1730.25     1673.19     13.03 o 
   2   2  -4      930.27      974.09      8.53 o 
   3   2  -4      910.34      937.72      8.23 o 
   4   2  -4     1312.73     1465.93     14.39 o 
   5   2  -4     1227.93     1278.45     12.98 o 
   6   2  -4       65.40       56.28      5.33 o 
   7   2  -4     2849.25     2800.70     33.84 o 
   8   2  -4      310.20      327.70      8.21 o 
   9   2  -4       36.57       40.59      3.73 o 
  10   2  -4       42.80       45.38      6.13 o 
  11   2  -4      218.42      214.97     11.28 o 
  12   2  -4       42.17       37.55      6.43 o 
  13   2  -4      116.04      140.32     10.78 o 
  14   2  -4       48.87       62.03      8.24 o 
  15   2  -4        5.75       15.89      6.28 o 
   0   4  -4     5207.00     5504.78     49.75 o 
   1   4  -4     2327.06     2530.04     17.58 o 
   2   4  -4     5393.17     5546.81     35.69 o 
   3   4  -4     2694.12     2615.12     21.28 o 
   4   4  -4      100.88      115.44      3.62 o 
   5   4  -4      291.18      304.32      6.60 o 
   6   4  -4     2690.86     2661.77     28.29 o 
   7   4  -4      228.52      207.69      5.93 o 
   8   4  -4      146.01      153.00      6.30 o 
   9   4  -4      328.64      303.15     10.03 o 
  10   4  -4      181.96      168.11      9.63 o 
  11   4  -4       11.26       12.30      4.69 o 
  12   4  -4      184.34      190.01     10.78 o 
  13   4  -4      136.06      150.54     11.12 o 
  14   4  -4      152.41      163.34     12.03 o 
  15   4  -4        7.96        8.66      5.70 o 
   0   6  -4     1582.52     1574.14     17.27 o 
   1   6  -4     4712.08     4901.86     32.24 o 
   2   6  -4       75.58       84.62      2.24 o 
   3   6  -4     1276.76     1341.97     11.09 o 
   4   6  -4      494.75      501.41      6.12 o 
   5   6  -4     2339.68     2345.62     18.20 o 
   6   6  -4      552.46      528.29     11.55 o 
   7   6  -4      706.93      720.04     11.88 o 
   8   6  -4      719.55      706.92     11.99 o 
   9   6  -4       82.60       71.21      7.22 o 
  10   6  -4       17.47       17.03      4.94 o 
  11   6  -4      279.22      279.86     12.79 o 
  12   6  -4       28.74       33.01      6.34 o 
  13   6  -4       63.07       66.21      7.96 o 
  14   6  -4       18.87       16.54      6.63 o 
   0   8  -4     1876.21     1895.85     33.28 o 
   1   8  -4      244.55      218.09      4.15 o 
   2   8  -4      475.95      445.47      5.48 o 
   3   8  -4      543.24      562.55      6.43 o 
   4   8  -4     1066.31     1096.79     10.12 o 
   5   8  -4      309.56      294.35      4.96 o 
   6   8  -4     1240.33     1236.80     12.17 o 
   7   8  -4      465.34      445.87     12.51 o 
   8   8  -4      675.53      676.51     14.58 o 
   9   8  -4       20.88       15.71      3.84 o 
  10   8  -4       42.30       36.86      6.18 o 
  11   8  -4        6.88       14.19      5.19 o 
  12   8  -4       45.49       45.47      7.10 o 
  13   8  -4        2.80        3.79      5.05 o 
  14   8  -4        3.08        4.38      5.08 o 
   0  10  -4      828.52      792.78     11.77 o 
   1  10  -4     1060.09     1008.23      9.81 o 
   2  10  -4     1673.48     1631.28     13.84 o 
   3  10  -4      291.50      297.30      4.80 o 
   4  10  -4      380.39      357.58      5.48 o 
   5  10  -4     2417.56     2428.23     20.54 o 
   6  10  -4     1553.91     1483.83     15.45 o 
   7  10  -4      651.71      681.48     16.33 o 
   8  10  -4       51.47       51.67      4.99 o 
   9  10  -4        4.58        7.74      3.33 o 
  10  10  -4       99.01       86.30      8.01 o 
  11  10  -4       50.09       63.84     11.48 o 
  12  10  -4       18.69       13.63      8.25 o 
  13  10  -4       14.74       17.93      8.25 o 
   0  12  -4      516.55      535.13      9.89 o 
   1  12  -4     1247.92     1240.80     11.85 o 
   2  12  -4      466.67      432.58      6.30 o 
   3  12  -4      105.11      113.82      3.49 o 
   4  12  -4       47.94       39.71      2.43 o 
   5  12  -4      551.15      546.02     10.85 o 
   6  12  -4      381.96      370.63     12.22 o 
   7  12  -4      172.12      172.93      6.58 o 
   8  12  -4       63.41       69.79      5.89 o 
   9  12  -4       59.97       62.88     10.22 o 
  10  12  -4       49.35       41.45      6.54 o 
  11  12  -4      121.29      118.19     17.21 o 
  12  12  -4       82.65       90.37     14.35 o 
   0  14  -4      321.97      333.21      9.45 o 
   1  14  -4      304.63      260.36      6.95 o 
   2  14  -4      647.49      633.34      9.43 o 
   3  14  -4      150.49      154.10      4.73 o 
   4  14  -4      217.43      198.15      5.35 o 
   5  14  -4      177.09      178.86      5.20 o 
   6  14  -4      518.40      521.51     11.32 o 
   7  14  -4      267.27      258.62      8.20 o 
   8  14  -4       54.71       58.24      5.72 o 
   9  14  -4       15.25        8.88      5.00 o 
  10  14  -4       20.86       15.41      5.34 o 
  11  14  -4       62.66       67.76      8.52 o 
  12  14  -4        9.64       17.21      8.97 o 
   0  16  -4      242.54      276.70     11.11 o 
   1  16  -4      439.28      420.48      7.99 o 
   2  16  -4       43.82       44.86      4.11 o 
   3  16  -4        8.30        4.88      2.06 o 
   4  16  -4       22.23       24.84      3.13 o 
   5  16  -4      382.86      386.46      8.76 o 
   6  16  -4      222.37      195.63      8.81 o 
   7  16  -4      341.73      375.90     15.74 o 
   8  16  -4      139.03      133.31     10.54 o 
   9  16  -4       13.80       12.81      4.31 o 
  10  16  -4       12.39       13.95      4.47 o 
   0  18  -4       87.51       85.66      6.41 o 
   1  18  -4       77.11       72.80      4.24 o 
   2  18  -4      141.76      143.22      5.39 o 
   3  18  -4       98.92      102.61      5.47 o 
   4  18  -4       41.06       37.93      4.33 o 
   5  18  -4       46.89       47.31      4.70 o 
   6  18  -4      391.15      425.46     13.15 o 
   7  18  -4      189.28      205.79      9.63 o 
   8  18  -4       56.38       55.42      9.77 o 
   9  18  -4       65.53       78.95      7.35 o 
   0  20  -4       44.76       40.33      6.21 o 
   1  20  -4      106.81       98.47      6.94 o 
   2  20  -4       52.63       47.35      4.87 o 
   3  20  -4       73.79       67.72      5.57 o 
   4  20  -4       26.95       29.51      4.28 o 
   5  20  -4       25.34       20.75      4.65 o 
   6  20  -4      114.43      124.29      8.65 o 
   7  20  -4      110.01      113.92      8.56 o 
   0  22  -4      231.56      216.35     12.42 o 
   1  22  -4       49.15       62.83      5.73 o 
   2  22  -4       37.32       46.02      5.26 o 
   3  22  -4        2.34        0.95      3.26 o 
   1   1  -3      591.58      640.18      5.08 o 
   2   1  -3      718.50      770.99      6.55 o 
   3   1  -3     4461.13     4766.87     37.95 o 
   4   1  -3      635.46      635.90      8.68 o 
   5   1  -3     1026.86     1067.14     11.79 o 
   6   1  -3      216.54      198.51      5.85 o 
   7   1  -3      706.43      683.03     12.90 o 
   8   1  -3      543.85      585.24     15.34 o 
   9   1  -3     1508.47     1488.93     28.40 o 
  10   1  -3      909.82      886.62     21.17 o 
  11   1  -3      389.79      321.99     12.67 o 
  12   1  -3       84.60       85.18      8.97 o 
  13   1  -3       68.46       63.87      7.35 o 
  14   1  -3       20.92       29.47      6.32 o 
  15   1  -3       54.74       62.99      7.99 o 
   1   3  -3     1661.52     1704.81     12.01 o 
   2   3  -3     5454.10     5926.08     45.86 o 
   3   3  -3     5076.76     5244.93     38.41 o 
   4   3  -3     2940.96     2851.48     27.93 o 
   5   3  -3     1103.87     1172.67     18.58 o 
   6   3  -3        8.70       11.33      2.26 o 
   7   3  -3      734.27      739.88     16.86 o 
   8   3  -3     1120.02     1098.22     15.26 o 
   9   3  -3      881.80      850.70     44.83 o 
  10   3  -3     1115.14     1032.76     23.33 o 
  11   3  -3        5.99        3.49      3.78 o 
  12   3  -3       57.27       66.33     11.30 o 
  13   3  -3       31.10       30.66      6.10 o 
  14   3  -3       42.06       42.39      8.07 o 
  15   3  -3       71.50       68.66     14.52 o 
   1   5  -3      990.58     1185.30      9.23 o 
   2   5  -3      342.04      338.77      3.74 o 
   3   5  -3     1664.05     1639.81     12.35 o 
   4   5  -3      963.40      935.03      8.74 o 
   5   5  -3      242.81      232.21      4.77 o 
   6   5  -3      164.61      187.59      4.40 o 
   7   5  -3      664.21      649.17     11.91 o 
   8   5  -3      406.02      404.27      8.10 o 
   9   5  -3     1505.18     1494.78     28.65 o 
  10   5  -3       59.21       46.29      6.63 o 
  11   5  -3      164.75      156.05      9.12 o 
  12   5  -3       73.04       73.59      9.50 o 
  13   5  -3        0.21        1.74      6.63 o 
  14   5  -3        0.23       -0.08      4.29 o 
  15   5  -3       78.70       85.18      9.12 o 
   1   7  -3     2770.93     2974.36     20.59 o 
   2   7  -3     2835.00     2982.10     20.87 o 
   3   7  -3     2136.35     2263.08     16.69 o 
   4   7  -3     1319.88     1218.21     12.34 o 
   5   7  -3      401.11      384.04      8.85 o 
   6   7  -3       88.98       93.69      4.40 o 
   7   7  -3      559.14      546.58      8.38 o 
   8   7  -3     1418.17     1296.37     47.33 o 
   9   7  -3       35.78       32.90      4.05 o 
  10   7  -3      653.59      624.87     17.73 o 
  11   7  -3        3.49        1.01      4.03 o 
  12   7  -3        5.42       11.13      4.69 o 
  13   7  -3       47.10       53.79     10.40 o 
  14   7  -3       44.70       43.07      7.35 o 
  15   7  -3        0.62       -4.85      8.43 o 
   1   9  -3      996.33      972.79      9.08 o 
   2   9  -3      403.39      386.67      6.30 o 
   3   9  -3     1191.82     1119.64     11.04 o 
   4   9  -3      220.15      221.95      4.78 o 
   5   9  -3     1180.95     1113.10     13.78 o 
   6   9  -3      150.95      158.70      5.95 o 
   7   9  -3     1466.93     1298.39    138.00 o 
   8   9  -3       56.20       49.86      4.66 o 
   9   9  -3      592.85      603.43     11.81 o 
  10   9  -3        5.13        2.59      3.00 o 
  11   9  -3       71.17       50.89      6.85 o 
  12   9  -3       14.58       17.16      5.16 o 
  13   9  -3        3.99       10.83      5.00 o 
  14   9  -3        0.46        2.15      7.53 o 
   1  11  -3      276.15      288.48      4.67 o 
   2  11  -3     2193.68     2152.49     26.42 o 
   3  11  -3      435.53      429.27      6.50 o 
   4  11  -3     3421.83     3389.12     29.34 o 
   5  11  -3      237.29      221.49      5.43 o 
   6  11  -3      134.77      111.19     11.08 o 
   7  11  -3        7.54        4.92      3.14 o 
   8  11  -3     1917.21     1836.98     27.52 o 
   9  11  -3       54.78       60.93      6.83 o 
  10  11  -3      110.63      109.71      8.61 o 
  11  11  -3       14.01       21.52      7.89 o 
  12  11  -3       12.24        0.00      6.46 o 
  13  11  -3        0.63        5.74      6.81 o 
   1  13  -3      246.44      263.34      4.97 o 
   2  13  -3       54.63       50.82      2.81 o 
   3  13  -3      997.66      963.75     11.93 o 
   4  13  -3      185.57      177.50      5.81 o 
   5  13  -3      513.60      477.84     10.11 o 
   6  13  -3      345.13      338.87     10.04 o 
   7  13  -3      121.49      120.55      7.05 o 
   8  13  -3      124.24      136.18     21.34 o 
   9  13  -3      359.59      396.99     14.45 o 
  10  13  -3        3.72        5.38      4.31 o 
  11  13  -3       26.47       33.35      6.02 o 
  12  13  -3       15.77       31.56     10.04 o 
  13  13  -3        2.22        6.81      8.25 o 
   1  15  -3       79.80       86.31      3.96 o 
   2  15  -3      728.44      706.14     11.76 o 
   3  15  -3      217.45      197.89      6.09 o 
   4  15  -3      745.06      736.53     11.89 o 
   5  15  -3      127.44      130.76      6.14 o 
   6  15  -3       44.12       41.79      5.92 o 
   7  15  -3       73.34       76.06      7.56 o 
   8  15  -3      365.08      384.66     20.98 o 
   9  15  -3       46.48       47.70     10.40 o 
  10  15  -3      222.98      206.52     11.34 o 
  11  15  -3        6.58       12.55      8.25 o 
  12  15  -3        3.21       -7.17      7.53 o 
   1  17  -3      137.57      123.72      4.89 o 
   2  17  -3        1.55        1.62      2.13 o 
   3  17  -3      192.42      182.94      6.17 o 
   4  17  -3      175.42      159.79      6.70 o 
   5  17  -3      283.26      301.87     10.30 o 
   6  17  -3       23.62       32.96      6.02 o 
   7  17  -3        8.24       11.98      5.00 o 
   8  17  -3      145.86      174.61     11.20 o 
   9  17  -3      104.65      118.07     10.11 o 
  10  17  -3       31.14       34.00      6.63 o 
   1  19  -3       16.75       16.44      3.22 o 
   2  19  -3      127.82      125.06      6.39 o 
   3  19  -3       36.77       34.44      4.90 o 
   4  19  -3      566.95      595.33     14.98 o 
   5  19  -3       51.32       57.02      6.04 o 
   6  19  -3       13.19        7.30      3.84 o 
   7  19  -3       73.79       71.27      8.47 o 
   8  19  -3       79.34       74.08      8.68 o 
   9  19  -3       61.03       59.02      8.19 o 
   1  21  -3        6.49       -2.46      2.72 o 
   2  21  -3        1.22        3.93      3.07 o 
   3  21  -3      267.63      275.38      9.16 o 
   4  21  -3       49.10       35.89      5.44 o 
   5  21  -3       52.95       58.20      6.40 o 
   6  21  -3       12.56       13.41      4.61 o 
   1  23  -3        2.70       -1.09      3.44 o 
   2  23  -3      248.49      262.04      9.49 o 
   0   0  -2    24902.20    25036.46    303.67 o 
   2   0  -2     4313.96     4349.49     54.02 o 
   4   0  -2     1575.27     1621.73     34.79 o 
   6   0  -2      804.43      785.65     13.06 o 
   8   0  -2     3745.15     3833.44     51.36 o 
  10   0  -2     1200.39     1175.95     34.07 o 
  12   0  -2      325.06      317.39     17.21 o 
  14   0  -2        0.46        6.81      6.81 o 
  16   0  -2       46.21       51.28     10.40 o 
   0   2  -2    15808.52    16392.43    144.01 o 
   1   2  -2    34905.57    34822.86    253.43 o 
   2   2  -2     8663.77     8489.79     60.00 o 
   3   2  -2     4051.55     4229.56     44.65 o 
   4   2  -2     2259.25     2308.18     22.01 o 
   5   2  -2     5672.32     6148.05     62.99 o 
   6   2  -2     1820.32     1955.63     19.14 o 
   7   2  -2     1679.85     1690.58     21.10 o 
   8   2  -2      138.15      133.62      9.25 o 
   9   2  -2      183.83      166.23      8.37 o 
  10   2  -2      140.72      144.77      8.36 o 
  11   2  -2      927.20      938.77     21.55 o 
  12   2  -2      387.29      359.42     13.18 o 
  13   2  -2      174.76      176.55     11.48 o 
  14   2  -2       52.87       62.59      7.35 o 
  15   2  -2        5.04        7.84      4.69 o 
  16   2  -2        8.70       25.71      6.58 o 
   0   4  -2    10410.88    10713.38     92.78 o 
   1   4  -2      397.61      415.52      3.99 o 
   2   4  -2     7446.53     7476.31     49.90 o 
   3   4  -2      834.08      932.01     11.16 o 
   4   4  -2      137.13      179.56      3.81 o 
   5   4  -2      115.19      103.80      3.15 o 
   6   4  -2     3729.34     3954.00     36.90 o 
   7   4  -2        3.43        2.56      1.87 o 
   8   4  -2       89.76       85.03      7.36 o 
   9   4  -2      391.93      364.31     11.89 o 
  10   4  -2       22.94       17.30      4.29 o 
  11   4  -2       16.24       13.36      5.20 o 
  12   4  -2      202.14      189.61     10.76 o 
  13   4  -2       85.07       95.70      8.36 o 
  14   4  -2       92.01       87.21      8.36 o 
  15   4  -2        0.21        3.05      4.82 o 
   0   6  -2     2513.58     2736.96     26.25 o 
   1   6  -2     7359.25     7517.22     50.83 o 
   2   6  -2     1757.60     1747.39     14.95 o 
   3   6  -2      701.67      739.22      8.07 o 
   4   6  -2      305.19      349.84      5.61 o 
   5   6  -2     1682.82     1738.22     42.24 o 
   6   6  -2      269.45      265.63      8.59 o 
   7   6  -2     1631.22     1722.54     19.34 o 
   8   6  -2      479.69      476.14     10.46 o 
   9   6  -2      125.30      121.42      7.48 o 
  10   6  -2        9.36        6.38      3.70 o 
  11   6  -2       52.90       41.21     11.48 o 
  12   6  -2       99.58       77.92      7.48 o 
  13   6  -2       63.91       61.83      7.30 o 
  14   6  -2       12.67        7.47      4.74 o 
  15   6  -2       10.95       16.62      5.82 o 
   0   8  -2    18314.11    18693.72    348.80 o 
   1   8  -2     3005.77     3003.10     22.48 o 
   2   8  -2     1736.44     1790.42     28.24 o 
   3   8  -2      415.38      415.30      6.48 o 
   4   8  -2      700.66      660.93      8.94 o 
   5   8  -2      469.51      507.52     13.45 o 
   6   8  -2     1038.08      954.97     43.35 o 
   7   8  -2      404.99      361.00      9.13 o 
   8   8  -2      301.27      292.09      6.65 o 
   9   8  -2       75.61       68.36      5.00 o 
  10   8  -2      129.10      120.59     19.72 o 
  11   8  -2      206.16      176.25      9.86 o 
  12   8  -2      165.56      170.35      9.88 o 
  13   8  -2       15.01        6.91      4.74 o 
  14   8  -2       43.15       44.64      6.85 o 
  15   8  -2        0.72       -7.17      7.17 o 
   0  10  -2     7293.65     5836.59   1199.68 o 
   1  10  -2      898.19      902.96     10.90 o 
   2  10  -2     1854.17     1873.67     21.11 o 
   3  10  -2      574.06      599.35      9.76 o 
   4  10  -2      612.91      558.25     13.61 o 
   5  10  -2     1229.85     1223.94     16.38 o 
   6  10  -2     1663.75     1635.62     23.01 o 
   7  10  -2     1447.77     1440.29     21.91 o 
   8  10  -2      212.32      211.77      7.90 o 
   9  10  -2       12.20       11.44      3.88 o 
  10  10  -2       85.89       77.19      6.79 o 
  11  10  -2      181.69      198.32     15.06 o 
  12  10  -2       13.70       25.10      8.61 o 
  13  10  -2      100.52      115.12     14.70 o 
  14  10  -2       25.10       23.31      8.97 o 
   0  12  -2     1482.04     1437.62     25.34 o 
   1  12  -2     2709.95     2672.13     25.65 o 
   2  12  -2      531.29      502.80     10.15 o 
   3  12  -2      483.82      462.68      8.75 o 
   4  12  -2      311.44      312.73      6.79 o 
   5  12  -2      495.54      486.42      8.81 o 
   6  12  -2     2791.36     2736.89     35.22 o 
   7  12  -2      480.22      472.54     11.65 o 
   8  12  -2       73.81       78.50      7.05 o 
   9  12  -2       49.72       47.56      7.35 o 
  10  12  -2       26.46       19.74      4.56 o 
  11  12  -2       12.54       13.99      7.17 o 
  12  12  -2      145.75      148.11     16.14 o 
  13  12  -2       76.07       74.60     13.27 o 
   0  14  -2     4153.35     4133.47     60.16 o 
   1  14  -2      525.90      492.96      7.44 o 
   2  14  -2       21.64       24.80      2.47 o 
   3  14  -2      132.47      148.42      5.65 o 
   4  14  -2      588.28      577.54     11.10 o 
   5  14  -2      569.64      536.43     14.60 o 
   6  14  -2      816.13      812.93     16.22 o 
   7  14  -2      159.98      164.78      9.03 o 
   8  14  -2      195.29      208.01     10.06 o 
   9  14  -2        4.06        2.77      4.13 o 
  10  14  -2       28.44       33.14      5.76 o 
  11  14  -2      155.39      169.63     17.57 o 
  12  14  -2       56.84       36.94     10.76 o 
  13  14  -2       76.54       89.30     14.70 o 
   0  16  -2      422.70      373.92     12.54 o 
   1  16  -2      136.12      159.99      5.42 o 
   2  16  -2        0.07        0.61      1.88 o 
   3  16  -2      320.91      312.48      8.42 o 
   4  16  -2      289.17      263.71      9.11 o 
   5  16  -2      113.28      104.78      6.76 o 
   6  16  -2      276.69      258.32     16.32 o 
   7  16  -2      222.37      226.60     11.12 o 
   8  16  -2      415.86      388.42     14.29 o 
   9  16  -2       83.67       91.00      8.36 o 
  10  16  -2       16.64       25.82      8.61 o 
  11  16  -2        3.14       -0.36      7.53 o 
   0  18  -2      483.84      478.05     20.80 o 
   1  18  -2       53.62       58.92      5.24 o 
   2  18  -2      419.40      426.63     11.60 o 
   3  18  -2       12.87        4.68      3.09 o 
   4  18  -2       52.66       42.95      6.46 o 
   5  18  -2      125.80      113.36      8.98 o 
   6  18  -2      313.99      357.81     13.99 o 
   7  18  -2       57.74       56.76      7.14 o 
   8  18  -2       22.06       29.46      6.07 o 
   9  18  -2       68.04       60.61     11.83 o 
  10  18  -2       34.73       25.10     10.40 o 
   0  20  -2        1.43        0.41      3.77 o 
   1  20  -2      288.22      281.73      9.94 o 
   2  20  -2       61.40       60.92      5.79 o 
   3  20  -2       13.65       13.42      4.06 o 
   4  20  -2       22.12       26.52      4.66 o 
   5  20  -2      384.68      421.73     15.81 o 
   6  20  -2       59.67       70.72      8.22 o 
   7  20  -2      205.19      220.55     18.47 o 
   8  20  -2        0.69       -3.91      7.89 o 
   0  22  -2      183.33      182.72     10.78 o 
   1  22  -2        3.39       -0.76      3.21 o 
   2  22  -2       64.41       60.14      7.58 o 
   3  22  -2        1.81       -1.56      3.49 o 
   4  22  -2       61.56       53.99      6.13 o 
   5  22  -2       31.21       34.12      5.38 o 
   6  22  -2      132.69      140.95     11.27 o 
   2   1  -1    36802.70    35092.65    349.54 o 
   3   1  -1     9944.27     9751.04     84.00 o 
   4   1  -1      298.25      341.17      4.69 o 
   5   1  -1     1646.22     1852.69     18.10 o 
   6   1  -1       75.05       86.06      2.83 o 
   7   1  -1     1990.47     2163.17     25.61 o 
   8   1  -1     1917.88     1924.74     30.56 o 
   9   1  -1     1302.39     1309.12     31.56 o 
  10   1  -1     1778.17     1785.01     30.68 o 
  11   1  -1      259.10      247.85     10.39 o 
  12   1  -1      115.42      116.72     10.58 o 
  13   1  -1       19.54       20.65      4.69 o 
  14   1  -1       98.84       78.17      7.48 o 
  15   1  -1       59.57       78.13      7.81 o 
   1   3  -1     6301.32     6396.54     50.36 o 
   2   3  -1     6847.33     6566.42     51.01 o 
   3   3  -1     2771.42     2664.14     24.59 o 
   4   3  -1     3606.39     3612.68     28.92 o 
   5   3  -1      478.05      486.47      5.69 o 
   6   3  -1     1906.81     2061.15     24.37 o 
   7   3  -1      563.64      594.54     13.04 o 
   8   3  -1     2289.96     2342.97     35.75 o 
   9   3  -1      471.74      488.30     14.88 o 
  10   3  -1      595.13      602.44     15.21 o 
  11   3  -1      282.12      291.41     11.15 o 
  12   3  -1      131.88      111.68      9.15 o 
  13   3  -1       40.47       35.89      5.67 o 
  14   3  -1       24.10       36.79      5.96 o 
  15   3  -1       96.18      117.86      9.49 o 
   1   5  -1     6766.34     6757.00     59.89 o 
   2   5  -1     2351.46     2386.76     23.34 o 
   3   5  -1     1148.82     1081.08     12.40 o 
   4   5  -1     1481.15     1546.49     14.62 o 
   5   5  -1      576.56      685.71      8.98 o 
   6   5  -1      155.44      145.36      4.73 o 
   7   5  -1      302.88      320.79      7.47 o 
   8   5  -1      173.42      188.83      7.85 o 
   9   5  -1     1071.30     1111.28     21.80 o 
  10   5  -1      270.73      264.17     10.01 o 
  11   5  -1      428.08      371.80     12.54 o 
  12   5  -1       21.04       19.23      4.56 o 
  13   5  -1       10.62       14.77      4.65 o 
  14   5  -1       38.29       42.26      6.32 o 
  15   5  -1        7.62       13.99      8.25 o 
  16   5  -1       45.43       48.77     11.12 o 
   1   7  -1     1987.27     2210.76     25.79 o 
   2   7  -1     5209.53     5042.32     42.27 o 
   3   7  -1      199.54      189.94      3.97 o 
   4   7  -1      321.09      342.83      6.25 o 
   5   7  -1       92.29       80.71      3.30 o 
   6   7  -1      265.99      261.97      5.92 o 
   7   7  -1      751.45      776.44     12.44 o 
   8   7  -1      690.53      708.18     13.53 o 
   9   7  -1       13.45       12.73      3.55 o 
  10   7  -1     1131.45     1086.85     45.19 o 
  11   7  -1       54.25       50.04      6.07 o 
  12   7  -1       61.44       51.87      6.21 o 
  13   7  -1        3.14        3.78      4.13 o 
  14   7  -1       57.97       82.11      8.10 o 
  15   7  -1       11.08        7.89      7.89 o 
   1   9  -1     2315.01     2372.14     26.59 o 
   2   9  -1      313.97      321.23      5.69 o 
   3   9  -1     2879.15     2924.02     27.17 o 
   4   9  -1      147.39      143.98      3.59 o 
   5   9  -1      313.70      320.90      6.73 o 
   6   9  -1      291.97      275.99      6.51 o 
   7   9  -1      160.65      158.82      5.28 o 
   8   9  -1       60.70       61.08      4.53 o 
   9   9  -1     1889.87     1840.76     48.06 o 
  10   9  -1       66.56       70.29     10.04 o 
  11   9  -1      395.67      380.15     19.37 o 
  12   9  -1        4.27        8.97      6.81 o 
  13   9  -1      126.20      102.93     12.91 o 
  14   9  -1        7.50        6.81      7.53 o 
  15   9  -1       93.65      109.02     14.70 o 
   1  11  -1      249.19      262.19      5.49 o 
   2  11  -1     3636.72     3662.32     55.73 o 
   3  11  -1       99.21       91.56      3.24 o 
   4  11  -1     1988.03     1950.71     20.31 o 
   5  11  -1      381.83      381.50     14.13 o 
   6  11  -1       83.90       80.47      4.37 o 
   7  11  -1      220.96      220.25      7.41 o 
   8  11  -1      871.91      840.91     18.74 o 
   9  11  -1        6.60        6.96      3.62 o 
  10  11  -1      591.63      598.39     15.76 o 
  11  11  -1        5.00       -0.36      5.38 o 
  12  11  -1       51.33       63.12     11.12 o 
  13  11  -1       10.06       -2.51      6.46 o 
  14  11  -1      116.09      157.08     16.86 o 
   1  13  -1      850.52      807.06     11.23 o 
   2  13  -1      642.66      620.09     11.83 o 
   3  13  -1     2591.91     2451.84     22.68 o 
   4  13  -1     1455.36     1388.79     16.01 o 
   5  13  -1      258.02      252.44      7.11 o 
   6  13  -1      203.21      194.71      7.44 o 
   7  13  -1      232.80      234.51     19.72 o 
   8  13  -1      282.05      294.78     11.02 o 
   9  13  -1      601.66      590.19     49.85 o 
  10  13  -1      163.95      164.61     14.35 o 
  11  13  -1      147.85      149.55     15.78 o 
  12  13  -1        7.35        7.53      7.89 o 
  13  13  -1       37.26       34.07     10.40 o 
   1  15  -1      354.11      344.98      9.57 o 
   2  15  -1     1576.40     1464.09     26.92 o 
   3  15  -1      189.15      167.74      6.07 o 
   4  15  -1      167.11      166.53      6.21 o 
   5  15  -1       79.65       75.69      5.42 o 
   6  15  -1       84.64       90.25      7.14 o 
   7  15  -1       17.70       16.90      5.38 o 
   8  15  -1       75.83       76.94      7.07 o 
   9  15  -1       19.04       17.69      4.48 o 
  10  15  -1      289.92      295.87     20.08 o 
  11  15  -1       20.31       17.93      8.25 o 
  12  15  -1       10.43       10.76      8.61 o 
   1  17  -1      196.79      203.34     13.27 o 
   2  17  -1      180.86      178.24     12.55 o 
   3  17  -1      845.54      854.63     29.77 o 
   4  17  -1       49.68       55.95      6.28 o 
   5  17  -1      167.15      172.52      9.45 o 
   6  17  -1       66.34       77.62      7.07 o 
   7  17  -1      226.13      239.87     11.08 o 
   8  17  -1       39.14       34.75      5.86 o 
   9  17  -1       63.47       71.37     12.19 o 
  10  17  -1       17.86       22.24      9.32 o 
  11  17  -1        9.35       13.99      8.61 o 
   1  19  -1      127.38      108.05      8.10 o 
   2  19  -1      408.78      425.34     19.72 o 
   3  19  -1      137.24      129.91     13.09 o 
   4  19  -1      367.07      378.33     14.03 o 
   5  19  -1       27.74       33.69      5.86 o 
   6  19  -1        5.45        6.13      7.35 o 
   7  19  -1       11.45       12.64      5.05 o 
   8  19  -1       73.11       63.48     11.83 o 
   9  19  -1       74.94       65.27     12.19 o 
  10  19  -1       29.61       29.77      9.68 o 
   1  21  -1      196.94      190.27     10.65 o 
   2  21  -1      285.16      265.61      9.97 o 
   3  21  -1      440.74      462.22     16.34 o 
   4  21  -1       67.36       70.90     10.22 o 
   5  21  -1      139.05      173.40     24.57 o 
   6  21  -1       34.76       49.09      7.40 o 
   7  21  -1       40.94       38.37     10.04 o 
   1  23  -1       68.16       75.88      9.18 o 
   2  23  -1      167.07      173.43     10.19 o 
   3  23  -1       45.77       46.07      6.72 o 
   4  23  -1      146.72      165.52     12.00 o 
   2   0   0     9938.53     9397.18    164.25 o 
   4   0   0      760.10      780.04     12.30 o 
   6   0   0     2044.90     2046.70     41.24 o 
   8   0   0       29.66       17.57      4.30 o 
  10   0   0     1578.39     1640.02     39.45 o 
  12   0   0     1825.32     1794.58     44.11 o 
  14   0   0        1.19       -2.15      5.02 o 
   2   2   0     3916.89     3823.24     26.93 o 
   3   2   0       70.81       77.54      1.92 o 
   4   2   0     1246.96     1242.38     12.78 o 
   5   2   0     1863.46     1792.53     17.93 o 
   6   2   0     3694.38     3762.65     49.70 o 
   7   2   0     1022.39     1105.46     18.76 o 
   8   2   0      309.18      362.01     13.63 o 
   9   2   0       31.48       33.97      4.03 o 
  10   2   0      481.52      450.77     12.28 o 
  11   2   0        1.46        1.18      3.16 o 
  12   2   0      384.50      397.31     12.67 o 
  13   2   0      261.47      304.44     11.40 o 
  14   2   0       10.86       17.19      4.69 o 
   0   4   0    16722.51    11582.34    149.06 o 
   1   4   0     9277.10     8228.87     73.12 o 
   2   4   0     3768.22     3661.06     30.01 o 
   3   4   0      519.97      568.63      6.38 o 
   4   4   0     5044.67     5221.92     46.07 o 
   5   4   0     1836.85     2093.18     23.57 o 
   6   4   0     3689.16     4002.35     52.99 o 
   7   4   0      206.11      201.52      8.43 o 
   8   4   0      808.37      784.83     28.69 o 
   9   4   0      129.20      122.71      7.89 o 
  10   4   0        0.92       -0.36      2.91 o 
  11   4   0        0.15       -2.91      2.91 o 
  12   4   0       57.56       68.42      6.18 o 
  13   4   0        3.18        6.49      5.20 o 
  14   4   0       22.34       21.88      7.53 o 
   0   6   0    23269.06    16989.10    215.44 o 
   1   6   0     6352.00     5896.48     54.06 o 
   2   6   0     1098.94     1182.02     11.74 o 
   3   6   0       10.29        6.24      1.08 o 
   4   6   0      147.81      128.99      3.39 o 
   5   6   0      103.41      162.50      4.05 o 
   6   6   0        8.53       19.91      2.59 o 
   7   6   0      187.59      143.68      3.76 o 
   8   6   0       47.58       50.93      4.39 o 
   9   6   0      602.58      593.39     14.29 o 
  10   6   0       38.06       42.07      4.90 o 
  11   6   0      199.71      216.00      9.12 o 
  12   6   0        4.51        1.12      3.36 o 
  13   6   0      103.76       98.12      7.60 o 
  14   6   0        4.21        2.15      6.10 o 
  15   6   0        8.75       12.55      7.53 o 
   0   8   0      494.35      381.79      9.38 o 
   1   8   0    15260.06    14404.36    128.39 o 
   2   8   0      229.17      187.12      3.91 o 
   3   8   0       25.31       27.37      1.81 o 
   4   8   0       26.38       19.33      1.78 o 
   5   8   0       94.22      102.71      3.73 o 
   6   8   0      155.95      168.15      4.63 o 
   7   8   0      273.78      266.97      6.12 o 
   8   8   0      875.16      879.92     19.31 o 
   9   8   0        2.14        2.15      4.30 o 
  10   8   0       34.54       30.84      7.53 o 
  11   8   0      244.30      220.92     14.35 o 
  12   8   0      446.66      490.25     22.24 o 
  13   8   0       87.14       85.35     11.48 o 
  14   8   0       18.80       27.61      8.61 o 
  15   8   0       19.78       12.55      7.89 o 
   0  10   0     2019.49     1873.77     65.27 o 
   1  10   0     6149.50     6223.88     80.03 o 
   2  10   0     1277.16     1306.29     14.20 o 
   3  10   0       26.08       33.43      2.23 o 
   4  10   0      169.27      149.65      3.70 o 
   5  10   0      311.11      326.12      6.78 o 
   6  10   0       80.63       96.70      4.01 o 
   7  10   0      464.19      440.05      8.61 o 
   8  10   0      147.76      156.64      7.07 o 
   9  10   0      169.25      174.30     19.19 o 
  10  10   0       32.76       48.77      8.61 o 
  11  10   0      953.40      942.48     31.92 o 
  12  10   0      141.73      158.87     15.06 o 
  13  10   0      165.21      165.33     16.14 o 
  14  10   0       28.96       43.04     10.04 o 
   0  12   0       23.53       19.43      5.92 o 
   1  12   0     1046.64     1068.12     14.79 o 
   2  12   0     1048.04     1007.28     13.53 o 
   3  12   0       46.36       41.74      2.76 o 
   4  12   0     1103.96     1051.50     12.03 o 
   5  12   0     2089.28     2104.34     24.20 o 
   6  12   0     1719.52     1685.61     23.75 o 
   7  12   0      553.94      577.39     14.03 o 
   8  12   0      150.91      151.19      7.58 o 
   9  12   0      332.56      311.98     10.86 o 
  10  12   0       23.79       23.67      7.89 o 
  11  12   0       51.72       80.69     11.83 o 
  12  12   0       51.95       71.01     11.12 o 
  13  12   0        7.99        4.66      7.17 o 
  14  12   0       93.05       92.89     13.99 o 
   0  14   0      811.17      864.65     19.40 o 
   1  14   0      224.42      174.80      6.21 o 
   2  14   0      218.79      220.23      5.81 o 
   3  14   0      668.46      654.75     10.24 o 
   4  14   0        7.32        1.70      2.22 o 
   5  14   0     2035.71     1968.33     27.44 o 
   6  14   0      939.65      949.08     20.12 o 
   7  14   0     1264.63     1235.22     23.99 o 
   8  14   0      605.57      607.56     15.68 o 
   9  14   0       42.53       39.81      9.32 o 
  10  14   0        0.01        4.66      6.46 o 
  11  14   0        9.21       12.91      7.89 o 
  12  14   0       95.82      109.74     14.70 o 
  13  14   0       20.22       14.35      8.97 o 
   1  16   0     1553.90     1518.80     37.66 o 
   2  16   0       26.53       31.56      6.10 o 
   3  16   0       49.92       43.04      6.81 o 
   4  16   0       41.46       33.40      4.80 o 
   5  16   0      218.51      255.02     19.55 o 
   6  16   0       52.58       49.43      5.60 o 
   7  16   0       17.07       17.62      4.30 o 
   8  16   0        0.13        0.36      5.74 o 
   9  16   0       17.21       26.18      8.61 o 
  10  16   0       66.80       97.91     13.63 o 
  11  16   0       83.81      107.59     14.70 o 
  12  16   0       36.33       44.11     11.48 o 
   1  18   0       15.34        8.61      5.02 o 
   2  18   0        9.75       10.76      5.38 o 
   3  18   0       12.37       21.52      6.10 o 
   4  18   0      316.98      320.62     12.20 o 
   5  18   0       84.59       66.13      8.97 o 
   6  18   0      487.80      445.84     14.60 o 
   7  18   0       35.60       51.28      9.68 o 
   8  18   0       28.05       29.05      8.97 o 
   9  18   0       52.17       46.26     10.40 o 
  10  18   0        6.13       20.08      8.97 o 
   0  20   0       10.09        7.17      5.38 o 
   1  20   0      673.62      694.67     25.82 o 
   2  20   0        6.28        5.38      5.74 o 
   3  20   0      105.85      100.78     11.48 o 
   4  20   0        1.64        2.35      4.13 o 
   5  20   0      324.33      336.51     13.33 o 
   6  20   0       68.57       63.49      7.30 o 
   7  20   0      213.54      230.24     17.93 o 
   8  20   0       15.43       16.50      8.25 o 
   9  20   0        1.46        6.46      8.25 o 
   0  22   0      848.18      849.59     30.84 o 
   1  22   0        3.74        7.53      4.56 o 
   2  22   0       27.35       27.97      7.89 o 
   3  22   0        7.24        9.79      5.08 o 
   4  22   0      243.06      267.05     12.76 o 
   5  22   0       53.80       61.37      8.01 o 
   6  22   0      358.74      411.71     24.03 o 
   0  24   0       45.66       81.77     11.83 o 
   1  24   0      102.14      106.04      9.38 o 
   1   1   1     4130.71     3820.75     88.55 o 
   2   1   1    36676.40    35184.44    429.54 o 
   3   1   1    10077.30     9986.79     84.36 o 
   4   1   1      273.75      317.55      4.66 o 
   5   1   1     1611.00     1784.77     24.59 o 
   6   1   1       74.64       85.96      3.67 o 
   7   1   1     1976.56     2102.86     29.92 o 
   8   1   1     1896.91     1900.40     28.27 o 
   9   1   1     1321.03     1333.70     21.93 o 
  10   1   1     1777.45     1799.13     28.40 o 
  11   1   1      260.91      256.93     17.75 o 
  12   1   1      116.47      103.09      6.85 o 
  13   1   1       20.51       19.71      4.18 o 
   1   3   1     6362.94     6453.72     50.28 o 
   2   3   1     6746.67     6451.30     57.23 o 
   3   3   1     2756.17     2679.40     20.13 o 
   4   3   1     3528.77     3603.19     69.93 o 
   5   3   1      474.59      472.60      8.86 o 
   6   3   1     1906.41     2072.34     28.64 o 
   7   3   1      565.68      591.97     13.27 o 
   8   3   1     2257.25     2338.43     33.45 o 
   9   3   1      470.30      487.49     11.38 o 
  10   3   1      615.60      622.89     16.86 o 
  11   3   1      281.84      292.83      9.70 o 
  12   3   1      131.89      114.05      7.09 o 
  13   3   1       41.38       37.30      7.53 o 
   1   5   1     6779.31     6817.88     61.10 o 
   2   5   1     2400.71     2458.16     23.75 o 
   3   5   1     1195.53     1126.76     16.13 o 
   4   5   1     1479.33     1527.99     15.73 o 
   5   5   1      560.34      668.15      8.52 o 
   6   5   1      154.65      139.53      6.93 o 
   7   5   1      308.57      344.72      9.34 o 
   8   5   1      178.33      189.14      8.79 o 
   9   5   1     1076.57     1115.76     19.74 o 
  10   5   1      265.11      268.44     15.24 o 
  11   5   1      433.83      382.88     11.23 o 
  12   5   1       21.46       18.70      4.03 o 
  13   5   1       11.13       16.50      6.46 o 
   1   7   1     2002.32     2238.79     25.67 o 
   2   7   1     5298.47     5210.17     48.01 o 
   3   7   1      209.82      201.77      4.81 o 
   4   7   1      295.41      295.06      6.00 o 
   5   7   1       93.23       85.29      2.94 o 
   6   7   1      264.76      264.71     11.06 o 
   7   7   1      755.21      806.26     25.64 o 
   8   7   1      687.19      713.77     32.81 o 
   9   7   1       14.96       16.14      5.38 o 
  10   7   1     1133.53     1127.89     31.20 o 
  11   7   1       52.66       56.30      8.61 o 
  12   7   1       61.12       54.51      8.61 o 
  13   7   1        3.15        4.30      5.74 o 
   1   9   1     2320.86     2395.96     25.10 o 
   2   9   1      319.57      343.09      6.49 o 
   3   9   1     2866.49     2910.35     38.51 o 
   4   9   1      147.71      143.72      4.43 o 
   5   9   1      297.30      295.93      7.26 o 
   6   9   1      292.78      277.43      6.64 o 
   7   9   1      160.88      157.31      5.53 o 
   8   9   1       62.22       62.02      4.84 o 
   9   9   1     1879.71     1787.77     44.47 o 
  10   9   1       64.63       57.74      8.61 o 
  11   9   1      394.82      380.15     18.29 o 
  12   9   1        4.29        9.32      6.10 o 
  13   9   1      124.23      118.35     12.91 o 
  14   9   1        7.71        3.94      6.46 o 
   1  11   1      249.01      257.18      6.08 o 
   2  11   1     3722.29     3827.03     44.40 o 
   3  11   1       98.55       97.35      4.29 o 
   4  11   1     1975.72     1927.45     25.30 o 
   5  11   1      384.53      383.78      8.55 o 
   6  11   1       82.93       82.83      4.43 o 
   7  11   1      221.11      221.54      7.82 o 
   8  11   1      883.12      895.27     19.72 o 
   9  11   1        6.25        7.17      5.38 o 
  10  11   1      586.84      607.52     24.03 o 
  11  11   1        5.15       -1.43      6.10 o 
  12  11   1       51.37       46.62      9.32 o 
  14  11   1      116.90      137.36     15.42 o 
   1  13   1      863.79      816.68     18.26 o 
   2  13   1      641.56      633.16     15.85 o 
   3  13   1     2553.45     2462.24     31.44 o 
   4  13   1     1453.23     1414.73     20.86 o 
   5  13   1      255.36      244.52     13.99 o 
   6  13   1      204.74      213.51      8.19 o 
   7  13   1      229.68      217.38      9.50 o 
   8  13   1      282.36      276.50     15.78 o 
   9  13   1      591.32      598.55     24.75 o 
  10  13   1      164.27      180.39     13.99 o 
  11  13   1      148.43      171.07     15.06 o 
  12  13   1        7.22        7.17      7.53 o 
  13  13   1       36.94       38.37     10.04 o 
   3  15   1      187.99      184.69     11.12 o 
   4  15   1      179.99      194.74     11.12 o 
   5  15   1       79.30       73.53     12.19 o 
   6  15   1       84.19       81.96      6.37 o 
   7  15   1       18.05        5.38      5.74 o 
   8  15   1       81.38       85.71     11.12 o 
   9  15   1       18.64       12.91      6.46 o 
  10  15   1      292.35      339.98     19.72 o 
  11  15   1       20.34       16.14      7.89 o 
  12  15   1       10.55       18.65      8.61 o 
   2  17   1      184.39      166.40     11.12 o 
   3  17   1      845.26      881.15     25.82 o 
   4  17   1       49.11       60.61      7.53 o 
   5  17   1      163.95      160.58     11.12 o 
   6  17   1       66.32       74.85      6.54 o 
   7  17   1      221.69      192.58     15.42 o 
   8  17   1       39.66       45.55      9.32 o 
   9  17   1       64.61       65.63     11.12 o 
  10  17   1       17.63        7.53      7.89 o 
  11  17   1        9.66       16.50      8.25 o 
   2  19   1      404.44      421.39     18.65 o 
   3  19   1      136.19      141.30     11.48 o 
   4  19   1      369.07      412.42     18.29 o 
   5  19   1       27.26       30.07      5.34 o 
   6  19   1        5.57        9.68      6.81 o 
   7  19   1       11.37       15.78      7.89 o 
   8  19   1       71.63       80.33     12.55 o 
   9  19   1       74.84       73.52     12.55 o 
  10  19   1       31.96       46.62     11.12 o 
   1  21   1      195.07      183.26     13.99 o 
   2  21   1      283.30      284.75     16.50 o 
   3  21   1      440.66      473.39     21.52 o 
   4  21   1       65.77       83.56     10.40 o 
   5  21   1      138.37      170.71     16.86 o 
   6  21   1       34.57       30.48      9.32 o 
   7  21   1       40.35       43.75     10.76 o 
   1  23   1       67.99       67.42     10.76 o 
   2  23   1      167.02      160.67     14.35 o 
   3  23   1       47.62       46.26      9.32 o 
   4  23   1      146.62      163.18     17.57 o 
   0   0   2    24464.71    24538.54    427.13 o 
   2   0   2     4249.59     4296.56     37.35 o 
   4   0   2     1562.82     1630.69     28.69 o 
   6   0   2      765.11      746.31     16.50 o 
   8   0   2     3757.92     3758.08     69.57 o 
  10   0   2     1182.90     1174.15     27.61 o 
   0   2   2    15845.42    16424.98    201.98 o 
   1   2   2    35006.64    35159.30    246.48 o 
   2   2   2     8668.94     8577.23     66.36 o 
   3   2   2     4050.01     4267.79     54.77 o 
   4   2   2     2254.32     2284.04     30.61 o 
   5   2   2     5605.25     6016.02    104.72 o 
   6   2   2     1811.34     1932.00     25.85 o 
   7   2   2     1653.58     1667.47     23.45 o 
   8   2   2      138.92      128.38      6.81 o 
   9   2   2      186.22      171.87      5.92 o 
  10   2   2      141.56      132.74      7.89 o 
  11   2   2      935.54      953.37     17.61 o 
  12   2   2      389.50      402.74     16.14 o 
   0   4   2    10582.99    10704.42    108.89 o 
   1   4   2      388.42      408.09      4.93 o 
   2   4   2     7496.60     7538.81     94.44 o 
   3   4   2      835.37      920.13     14.82 o 
   4   4   2      134.88      185.41      8.25 o 
   5   4   2      116.01      105.50      4.39 o 
   6   4   2     3638.67     3816.82     52.20 o 
   7   4   2        3.53        2.69      1.78 o 
   8   4   2       89.21       83.61      5.16 o 
   9   4   2      391.85      368.29     25.10 o 
  10   4   2       24.89       16.86      5.02 o 
  11   4   2       16.21       17.21      5.38 o 
  12   4   2      208.24      209.80     12.55 o 
   0   6   2     2513.86     2684.97     37.13 o 
   1   6   2     7488.45     7629.09     78.94 o 
   2   6   2     1761.44     1704.51     20.89 o 
   3   6   2      698.77      750.25     19.37 o 
   4   6   2      309.74      357.67      6.68 o 
   5   6   2     1720.68     1807.91     27.05 o 
   6   6   2      259.18      258.12      7.91 o 
   7   6   2     1629.91     1691.93     37.30 o 
   8   6   2      484.97      489.52     12.25 o 
   9   6   2      124.13      113.33      8.61 o 
  10   6   2        8.83        4.30      4.30 o 
  11   6   2       54.42       52.36      7.53 o 
  12   6   2      100.24      101.13     10.04 o 
   0   8   2    18458.76    18818.04    338.55 o 
   1   8   2     2990.12     2974.66     43.11 o 
   2   8   2     1708.67     1692.89     27.26 o 
   3   8   2      415.43      417.80     14.70 o 
   4   8   2      716.61      665.95     11.86 o 
   5   8   2      456.66      501.90      9.61 o 
   6   8   2     1046.71      998.41     13.14 o 
   7   8   2      395.80      370.44     10.76 o 
   8   8   2      297.13      292.28     13.63 o 
   9   8   2       75.78       67.42      7.89 o 
  10   8   2      128.42      147.40     11.48 o 
  11   8   2      202.29      175.01     12.19 o 
  12   8   2      164.19      185.05     13.27 o 
   1  10   2      885.33      871.81     17.50 o 
   2  10   2     1849.05     1905.60     41.96 o 
   3  10   2      571.77      622.68     16.86 o 
   4  10   2      617.24      564.84     11.53 o 
   5  10   2     1256.72     1252.22     20.33 o 
   6  10   2     1655.39     1632.44     21.15 o 
   7  10   2     1449.37     1451.80     22.22 o 
   8  10   2      207.93      195.81     12.55 o 
   9  10   2       11.92       18.29      6.10 o 
  10  10   2       85.97       76.03      9.68 o 
  11  10   2      174.54      157.44     12.55 o 
  12  10   2       13.90       17.93      6.81 o 
   0  12   2     1494.61     1478.27     37.66 o 
   1  12   2     2747.11     2747.14     42.48 o 
   2  12   2      522.62      506.94     15.78 o 
   3  12   2      484.68      489.71     13.44 o 
   4  12   2      309.97      312.94      9.05 o 
   5  12   2      476.05      482.00     14.35 o 
   6  12   2     2770.14     2659.67     38.91 o 
   7  12   2      466.00      478.41     19.72 o 
   8  12   2       76.11       70.29      9.32 o 
   9  12   2       49.49       36.94      7.89 o 
  10  12   2       26.72       25.82      7.17 o 
  11  12   2       13.82        1.79      5.74 o 
  12  12   2      145.98      160.67     14.35 o 
   0  14   2     4178.13     4046.06     87.15 o 
   4  14   2      598.84      608.95     18.29 o 
   5  14   2      555.52      529.34     16.50 o 
   6  14   2      832.68      850.72     17.32 o 
   7  14   2      154.27      150.98     12.19 o 
   8  14   2      192.39      204.42     14.70 o 
   9  14   2        3.80        1.43      5.74 o 
  10  14   2       28.41       34.07      8.61 o 
  11  14   2      156.08      156.72     13.63 o 
  12  14   2       55.59       68.86     11.83 o 
   4  16   2      289.10      261.80     12.55 o 
   5  16   2      113.04      108.31      8.97 o 
   6  16   2      286.51      302.68     17.21 o 
   7  16   2      226.70      245.30     16.14 o 
   8  16   2      417.47      443.98     21.52 o 
   9  16   2       84.01       49.49     10.04 o 
  10  16   2       16.14        9.32      7.53 o 
  11  16   2        2.50       15.78      8.25 o 
   3  18   2       12.72       17.57      5.38 o 
   4  18   2       50.87       46.98      7.17 o 
   6  18   2      309.73      333.53     19.37 o 
   7  18   2       60.51       57.02     10.76 o 
   8  18   2       22.35       26.54      8.61 o 
   9  18   2       68.85       84.64     12.91 o 
  10  18   2       34.77       33.71      9.32 o 
   2  20   2       62.75       45.19      8.25 o 
   3  20   2       13.67        6.46      5.74 o 
   6  20   2       61.31       72.44     11.83 o 
   7  20   2      202.71      230.96     18.29 o 
   8  20   2        0.82        0.36      7.17 o 
   2  22   2       64.03       67.06     10.04 o 
   5  22   2       30.60       43.75     10.76 o 
   6  22   2      128.12      106.87     14.70 o 
   1   1   3      613.55      676.41      7.72 o 
   2   1   3      682.99      736.37     10.90 o 
   3   1   3     4362.16     4683.26     58.55 o 
   4   1   3      637.77      633.67      7.65 o 
   5   1   3     1022.87     1059.75     20.08 o 
   6   1   3      216.00      205.14      6.10 o 
   7   1   3      700.77      702.91     15.42 o 
   8   1   3      543.72      573.49      9.45 o 
   9   1   3     1506.01     1503.58     21.16 o 
  10   1   3      899.34      853.18     20.80 o 
   1   3   3     1677.64     1713.03     16.57 o 
   2   3   3     5562.25     5962.89     74.00 o 
   3   3   3     5053.13     5264.61     74.42 o 
   4   3   3     2892.25     2774.72     53.79 o 
   5   3   3     1084.98     1163.79     17.77 o 
   6   3   3        9.07       16.22      2.24 o 
   7   3   3      726.85      752.05     17.93 o 
   8   3   3     1138.15     1113.19     24.75 o 
   9   3   3      883.17      892.27     21.52 o 
  10   3   3     1130.49     1078.76     25.82 o 
   1   5   3     1003.88     1153.00     25.46 o 
   2   5   3      343.19      354.33     10.76 o 
   3   5   3     1666.68     1610.25     34.43 o 
   4   5   3      965.09      947.14     22.95 o 
   5   5   3      235.05      230.60     10.04 o 
   6   5   3      163.47      179.87      6.18 o 
   7   5   3      669.63      654.46     19.55 o 
   8   5   3      401.90      428.56     13.99 o 
   9   5   3     1511.28     1486.88     34.07 o 
  10   5   3       61.83       50.21      6.46 o 
  11   5   3      168.71      164.97     10.04 o 
   1   7   3     2775.88     2904.04     41.59 o 
   2   7   3     2866.86     3028.63     59.89 o 
   3   7   3     2163.98     2304.20     47.70 o 
   4   7   3     1292.84     1095.26     28.33 o 
   5   7   3      401.25      380.15     14.35 o 
   6   7   3       88.10       88.44      5.16 o 
   7   7   3      560.98      550.52     12.87 o 
   8   7   3     1420.74     1354.90     32.28 o 
   9   7   3       38.11       39.81      6.10 o 
  10   7   3      660.97      621.15     20.08 o 
  11   7   3        3.06        3.94      4.30 o 
   1   9   3      997.79      968.65     18.13 o 
   2   9   3      403.07      364.93      9.89 o 
   3   9   3     1204.21     1139.73     29.05 o 
   4   9   3      227.49      236.70     11.48 o 
   5   9   3     1166.97     1100.47     17.44 o 
   6   9   3      150.77      165.69     10.76 o 
   7   9   3     1470.95     1462.49     35.50 o 
   8   9   3       56.82       50.21      7.17 o 
   9   9   3      585.22      585.64     20.44 o 
  10   9   3        5.70        1.43      4.66 o 
  11   9   3       71.11       70.65      8.97 o 
   1  11   3      273.84      283.39      9.64 o 
   2  11   3     2188.01     2145.69     35.00 o 
   3  11   3      435.10      424.26     17.21 o 
   4  11   3     3381.87     3342.07     71.73 o 
   5  11   3      239.30      247.81      8.61 o 
   7  11   3        7.59       17.21      5.38 o 
   8  11   3     1898.21     1802.12     44.11 o 
   9  11   3       53.80       51.28      7.89 o 
  10  11   3      114.38      123.01     11.12 o 
  11  11   3       13.56        4.66      5.74 o 
   5  13   3      504.20      489.53     14.35 o 
   7  13   3      120.34      128.39     10.76 o 
   8  13   3      124.75      141.66     12.19 o 
   9  13   3      365.38      392.34     19.01 o 
  10  13   3        3.68        2.51      5.74 o 
  11  13   3       26.39       49.13      9.32 o 
   4  15   3      756.25      799.03     21.52 o 
   7  15   3       73.83       80.33     10.76 o 
   8  15   3      365.55      357.55     19.01 o 
   9  15   3       47.20       36.94      8.61 o 
  10  15   3      219.91      195.81     15.06 o 
  11  15   3        6.54       13.63      7.53 o 
   4  17   3      173.51      174.65     11.12 o 
   7  17   3        7.54        4.66      6.46 o 
   8  17   3      145.15      148.47     15.06 o 
   9  17   3      108.90      131.98     14.70 o 
  10  17   3       31.49       33.71      9.32 o 
   7  19   3       73.74       77.11     12.19 o 
   8  19   3       80.60       80.33     12.19 o 
   9  19   3       60.30       50.93     11.12 o 
   6  21   3       12.61        3.59      7.17 o 
   0   0   4     3572.51     3498.44     62.76 o 
   2   0   4     6070.13     6190.67    106.15 o 
   0   2   4     1384.67     1504.45     31.20 o 
   1   2   4     1727.01     1673.47     23.57 o 
   2   2   4      927.00      992.49     14.57 o 
   3   2   4      910.12      933.87     20.08 o 
   4   2   4     1315.32     1434.52     27.97 o 
   5   2   4     1181.48     1217.55     24.03 o 
   6   2   4       66.74       59.90      2.54 o 
   7   2   4     2847.58     2827.08     49.85 o 
   8   2   4      312.00      321.69      8.97 o 
   1   4   4     2348.84     2543.40     47.70 o 
   3   4   4     2694.87     2665.34     50.21 o 
   4   4   4      106.77      125.52      6.46 o 
   6   4   4     2709.60     2677.53     49.85 o 
   7   4   4      229.89      215.54      8.25 o 
   8   4   4      151.14      149.55      7.53 o 
   9   4   4      328.40      295.15     10.76 o 
   7   6   4      702.99      717.62     19.37 o 
   8   6   4      716.93      665.98     19.01 o 
   9   6   4       82.11       68.86      6.81 o 
   7   8   4      463.00      450.08     15.78 o 
   8   8   4      684.34      691.80     20.80 o 
   9   8   4       20.89        8.97      4.66 o 
   7  10   4      641.88      646.61     21.52 o 
   8  10   4       52.78       44.11      7.17 o 
   9  10   4        4.49        7.17      4.66 o 
  10  10   4       97.97       72.08      8.97 o 
   8  12   4       65.64       64.19      8.97 o 
   9  12   4       59.79       61.33      8.97 o 
  10  12   4       48.41       51.28      8.25 o 
   8  14   4       53.13       57.02      9.32 o 
   9  14   4       15.72       13.99      6.81 o 
  10  14   4       20.31       20.44      7.17 o 
   8  16   4      135.95      144.53     14.35 o 
   9  16   4       13.89       19.72      7.89 o 
  10  16   4       12.64       12.55      7.17 o 
   7  18   4      192.06      207.29     15.78 o 
   8  18   4       58.35       75.67     12.19 o 
   9  18   4       65.20       71.01     11.83 o 
   7  20   4      109.18      101.85     13.99 o 
   2   1   5      896.37      946.97     15.21 o 
   3   1   5      297.50      266.57      5.92 o 
   4   1   5     1374.39     1418.74     27.26 o 
   2   3   5     1064.33     1059.75     22.59 o 
   4   3   5     1363.39     1400.45     28.33 o 
   5   3   5       86.36       92.89      5.38 o 
   6   3   5      211.69      199.04      6.81 o 
   7   3   5       74.23       65.63      4.30 o 
   7   5   5     1449.91     1377.14     29.05 o 
   7   7   5       86.65       79.26      7.17 o 
   8   7   5      771.68      760.30     20.80 o 
   8   9   5       66.62       62.04      7.53 o 
   8  11   5      147.32      149.55     11.48 o 
   8  13   5       65.47       58.10      8.97 o 
   8  15   5      120.44      117.63     12.55 o 
   8  17   5       16.03       17.57      7.89 o 
   4   0   6      363.84      397.00     10.04 o 
   3   2   6      926.28      934.95     20.08 o 
                                                 
